# Supplementary material for: The Prevalence and Molecular Biology of Staphylococcus aureus Isolated from Healthy and Diseased Equine Eyes in Egypt
Source: Antibiotics (Basel). 2022 Feb 10;11(2):221. doi: 10.3390/antibiotics11020221 (PMC8868267; doi:10.3390/antibiotics11020221)
Supplement: Supplementary file 1 [file antibiotics-11-00221-s001.zip]

Archive with 1 entries (1 files):
- antibiotics-1504931-supplementary.pdf
